# Supplementary material for: Molecular validation and redescription of Glypthelmins staffordi (Digenea: Plagiorchiidae) with an updated key to genus Glypthelmins Stafford, 1905
Source: Parasitol Res. 2026 Apr 10;125(1):58. doi: 10.1007/s00436-026-08668-4 (PMC13171979; doi:10.1007/s00436-026-08668-4)
Supplement: Supplementary file 1 — Supplementary Material 1 Morphological measurements of Glypthelmins staffordi (XLSX 17.7 KB) [file 436_2026_8668_MOESM1_ESM.xlsx]

## Sheet: Raw
Supplementary file 1. Morphological measurements of Glypthelmins staffordi
Specimen ID	Body length	Body width	Oral sucker length	Oral sucker width	Pharynx length	Pharynx width	Ventral sucker length	Ventral sucker width	Ovary length	Ovary width	Anterior testis length	Anterior testis width	Posterior testis length	Posterior testis width	Cirrus pouch length	Cirrus pouch width	Egg 1 length	Egg 1 width	Egg 2 length	Egg 2 width	Egg 3 length	Egg 3 width	Average egg length	Average egg width	Vitelline folicles position
Glypthelmins-1	2431.21	1005.94	226.38	184.446	140.888	145.263	155.955	104.997	265.927	172.338	242.418	194.5	239.895	176.236	150.549	93.264	24.631	22.281	23.355	16.376	22.755	16.811	23.5803	18.4893	Anterior testes/VS to 3/4 of body
Glypthelmins-2	2327.57	1062.21	253.402	227.322	152.12	149.953	158.474	106.481	267.438	173.306	267.438	171.306	297.098	234.36	209.836	131.123	23.842	13.728	23.499	12.101	25.902	12.755	24.4143	12.8613	Anterior testes/VS to 3/4 of body
Glypthelmins-3	2150.31	993.81	230.438	209.131	134.305	131.45	91.888	73.468	247.993	143.311	363.768	161.02	300.652	212.166	146.307	121.316	20.681	14.684	20.641	15.304	24.935	16.874	22.0857	15.6207	Anterior testes/VS to 3/4 of body
Glypthelmins-4	2482.95	987.943	250.94	193.845	160.696	121.944	99.742	78.594	187.423	170.919	234.691	213.493	264.751	207.016	195.993	159.34	23.404	14.128	22.535	14.288	23.192	15.783	23.0437	14.733	Anterior testes/VS to 3/4 of body
Glypthelmins-5	2508.77	1058.45	239.001	183.005	159.845	120.151	137.179	96.121	254.454	207.33	298.014	186.364	309.582	195.372	222.996	95.39	21.01	13.329	23.203	15.915	23.663	13.053	22.6253	14.099	Anterior testes/VS to 3/4 of body
Glypthelmins-6	3044.46	1207.77	285.819	232.032	155.209	140.265	200.849	166.894	406.567	234.366	384.599	188.549	356.712	222.405	242.444	126.712	24.781	15.496	23.478	14.452	23.25	17.24	23.8363	15.7293	Anterior testes/VS to 3/4 of body
Glypthelmins-7	3242.49	1147.57	270.272	227	199.791	144.375	198.436	145.075	314.895	243.987	499.582	323.922	421.893	305.177	259.987	150.945	24.23	12.757	25.209	14.657	25.196	17.282	24.8783	14.8987	Anterior testes/VS to 3/4 of body
Glypthelmins-8	3040.05	1197.34	340.737	254.165	216.636	171.636	152.311	150.024	321.126	192.079	388.759	201.139	348.247	231.631	194.63	124.287	26.176	17.768	26.201	17.629	23.381	12.705	25.2527	16.034	Anterior testes/VS to 3/4 of body
Glypthelmins-9	3132.6	1190.27	283.923	260.504	186.305	161.082	199.869	165.84	458.062	295.315	401.564	193.452	322.275	242.346	235.546	106.864	24.299	16.302	22.58	13.941	26.502	14.098	24.4603	14.7803	Anterior testes/VS to 3/4 of body
Glypthelmins-10	2811.53	1205.36	261.916	210.235	108.23	103.662	119.736	116.639	291.508	202.479	366.948	260.709	299.751	315.798	273.41	139.66	30.06	15.82	27.261	18.82	27.84	17.225	28.387	17.2883	Anterior testes/VS to 3/4 of body
Glypthelmins-11	2549.46	951.699	208.123	289.782	144.873	148.921	203.41	182.725	337.904	192.106	337.466	214.167	331.631	275.201	214.84	148.061	27.266	13.996	27.191	12.789	25	10.721	26.4857	12.502	Anterior testes/VS to 3/4 of body
Glypthelmins-12	2471.65	1041.02	200.276	292.617	122.686	162.71	154.116	93.708	300.312	209.632	397.404	228.896	350.088	284.378	232.321	131.975	27.367	17.947	28.352	17.643	29.758	19.227	28.4923	18.2723	Anterior testes/VS to 3/4 of body
Glypthelmins-13	2325.51	951.768	284.086	261.243	153.813	159.521	154.675	130.183	324.131	196.775	348.355	164.715	293.866	184.155	165.784	100.357	23.302	17.395	25.037	16.398	22.568	16.051	23.6357	16.6147	Anterior testes/VS to 3/4 of body
Glypthelmins-14	3056.97	883.721	204.625	256.183	126.194	143.112	153.389	116.925	290.295	187.098	351.382	233.971	323.247	270.537	277.808	121.675	28.136	19.135	29.658	16.098	27.696	17.126	28.4967	17.453	Anterior testes/VS to 3/4 of body
Glypthelmins-15	4133.35	918.681	303.994	282.859	123.287	215.954	147.112	126.899	254.255	227.823	345.154	356.81	330.19	355.695	224.169	106.716	23.976	13.55	22.155	12.758	22.111	12.373	22.7473	12.8937	Anterior testes/VS to 3/4 of body
Min	2150.31	883.721	200.276	183.005	108.23	103.662	91.888	73.468	187.423	143.311	234.691	161.02	239.895	176.236	146.307	93.264							22.0857	12.502
Max	4133.35	1207.77	340.737	292.617	216.636	215.954	203.41	182.725	458.062	295.315	499.582	356.81	421.893	355.695	277.808	159.34							28.4967	18.4893
Average	2780.59	1053.57	256.262	237.625	152.325	148	155.143	123.638	301.486	203.258	348.503	219.534	319.325	247.498	216.441	123.846							24.8281	15.4846
SD	508.815	111.227	39.7024	36.8688	29.9293	26.0493	34.8762	33.0449	65.9693	36.6523	68.1372	56.2259	42.4691	52.1893	40.5941	20.4376							2.18169	1.91609
