# Supplementary material for: Molecular validation and redescription of Glypthelmins staffordi (Digenea: Plagiorchiidae) with an updated key to genus Glypthelmins Stafford, 1905
Source: Parasitol Res. 2026 Apr 10;125(1):58. doi: 10.1007/s00436-026-08668-4 (PMC13171979; doi:10.1007/s00436-026-08668-4)
Supplement: Supplementary file 2 — Supplementary Material 2 Details of sequences used for phylogenetic analyses (XLSX 16.0 KB) [file 436_2026_8668_MOESM2_ESM.xlsx]

## Sheet: Sheet1
Supplementary file 2: Details of sequences used for phylogenetic analyses
Genetic marker	Species	Accession number	Locality	Host	Reference
28S	Glypthelmins staffordi	PX480177	Thailand	Hoplobatrachus rugulosus	This study
	Glypthelmins staffordi	PX480178	Thailand	Hoplobatrachus rugulosus	This study
	Glypthelmins intestinalis	AY875673	USA	Rana luteiventris	Razo-Mendivil et al. 2006
	Glypthelmins quieta	LC794205	Japan	Physella acuta	Ansai et al. 2024
	Glypthelmins tuxtlasensis	HM137612	Mexico	Lithobates vaillanti	Razo-Mendivil and Pérez-Ponce de León 2011
	Glypthelmins brownorumae	HM137610	Mexico	Lithobates brownorum	Razo-Mendivil and Pérez-Ponce de León 2011
	Glypthelmins facioi	HM137609	Costa Rica	Lithobates sp.	Razo-Mendivil and Pérez-Ponce de León 2011
	Glypthelmins pennsylvaniensis	HM137608	USA	Pseudacris crucifer crucifer	Razo-Mendivil and Pérez-Ponce de León 2011
	Glypthelmins californiensis	AY278052	Mexico	Rana dunni	Razo-Mendivil et al. 2004
	Glypthelmins hyloreus	AY278050	USA	Pseudacris triseriata	Razo-Mendivil et al. 2004
	Plagiorchis maculosus	MK641807	Pakistan	Hirundo rustica	Suleman et al. 2019
	Plagiorchis neomidis	KJ533397	Slovakia	Lymnaea stagnalis (intermediate host)	Zikmundova et al. 2014
	Plagiorchis koreanus	KJ533394	Czech Republic	Radix auricularia (intermediate host)	Zikmundova et al. 2014
	Plagiorchis elegans	KJ533393	Czech Republic	Lymnaea stagnalis (intermediate host)	Zikmundova et al. 2014
	Skrjabinoeces similis	AY222279	Bulgaria	Pelophylax ridibundus	Olson et al. 2003
	Rauschiella tineri	HM137620	Mexico	Leptodactylus melanonotus	Razo-Mendivil and Pérez-Ponce de León 2011
	Choledocystus hepaticus	HM137617	Mexico	Rhinella marina	Razo-Mendivil and Pérez-Ponce de León 2011
	Leptophallus nigrovenosus	AF151914	Ukraine	Natrix natrix	Tkach et al. 2000a
	Macrodera longicollis	AF151913	Ukraine	Natrix natrix	Tkach et al. 2000a
	Metaleptophallus gracillimus	AF151912	Ukraine	Natrix natrix	Tkach et al. 2000a
	Paralepoderma cloacicola	AF151910	Ukraine	Natrix natrix	Tkach et al. 2000a
	Haplometra cylindracea	AF151933	Ukraine	Rana arvalis	Tkach et al. 2000a
	Lecithopyge rastellus	AF151932	Ukraine	Bombina variegata	Tkach et al. 2000a
	Haplometroides intercaecalis	MH20616	Brazil	Phalotris matogrossensis	Muller et al. 2018
	Tremiorchis ranarum (outgroup)	MT218013	India	Euphlyctis cyanophlyctis	Shinad et al. 2021
ITS2	Glypthelmins staffordi	PX625218	Thailand	Hoplobatrachus rugulosus	This study
	Glypthelmins staffordi	PX625219	Thailand	Hoplobatrachus rugulosus	This study
	Glypthelmins tuxtlasensis	HM137650	Mexico	Lithobates vaillanti	Razo-Mendivil and Pérez-Ponce de León 2011
	Glypthelmins tuxtlasensis	HM137649	Mexico	Lithobates vaillanti	Razo-Mendivil and Pérez-Ponce de León 2011
	Glypthelmins tuxtlasensis	AY278061	Mexico	Rana vaillanti	Razo-Mendivil et al. 2004
	Glypthelmins brownorumae	HM137648	Mexico	Lithobates brownorum	Razo-Mendivil and Pérez-Ponce de León 2011
	Glypthelmins brownorumae	HM137647	Mexico	Lithobates brownorum	Razo-Mendivil and Pérez-Ponce de León 2011
	Glypthelmins brownorumae	AY278062	Mexico	Rana brownorum	Razo-Mendivil et al. 2004
	Glypthelmins facioi	HM137646	Costa Rica	Lithobates sp.	Razo-Mendivil and Pérez-Ponce de León 2011
	Glypthelmins facioi	HM137645	Costa Rica	Lithobates sp.	Razo-Mendivil and Pérez-Ponce de León 2011
	Glypthelmins facioi	AY278060	Costa Rica	Rana vaillanti	Razo-Mendivil et al. 2004
	Glypthelmins pennsylvaniensis	HM137644	USA	Pseudacris crucifer crucifer	Razo-Mendivil and Pérez-Ponce de León 2011
	Glypthelmins pennsylvaniensis	HM137643	USA	Pseudacris crucifer crucifer	Razo-Mendivil and Pérez-Ponce de León 2011
	Glypthelmins quieta	HM137641	Mexico	Lithobates montezumae	Razo-Mendivil and Pérez-Ponce de León 2011
	Glypthelmins quieta	AY278063	Mexico	Rana montezumae	Razo-Mendivil et al. 2004
	Glypthelmins quieta	AB818369	Japan	Lithobates catesbeianus	Hasegawa et al. 2013
	Glypthelmins hyloreus	AY278066	USA	Pseudacris triseriata	Razo-Mendivil et al. 2004
	Glypthelmins californiensis	AY278064	Mexico	Rana montezumae	Razo-Mendivil et al. 2004
	Glypthelmins californiensis	AY278065	Mexico	Rana dunni	Razo-Mendivil et al. 2004
	Plagiorchis maculosus	MK641808	Pakistan	Hirundo rustica	Suleman et al. 2019
	Plagiorchis elegans	AF151952	Ukraine	Bird	Tkach et al. 2000b
	Plagiorchis vespertilionis	AF151951	Ukraine	Myotis daubentoni	Tkach et al. 2000b
	Plagiorchis muelleri	AF151948	Ukraine	Eptesicus serotinus	Tkach et al. 2000b
	Plagiorchis koreanus	AF151946	Ukraine	Myotis daubentoni	Tkach et al. 2000b
	Skrjabinoeces similis	AF316168	Ukraine	Rana ridibunda	Snyder and Tkach 2001
	Rauschiella tineri	HM137660	Mexico	Leptodactylus melanonotus	Razo-Mendivil and Pérez-Ponce de León 2011
	Choledocystus hepaticus	HM137656	Mexico	Rhinella marina	Razo-Mendivil and Pérez-Ponce de León 2011
	Haplometrana intestinalis	HM137642	USA	Rana luteiventris	Razo-Mendivil and Pérez-Ponce de León 2011
	Macrodera longicollis	MK294315	Russia	Pelophylax ridibundus	Svinin et al. 2023
	Paralepoderma cloacicola	OP704201	Russia	Planorbis planorbis (intermediate host)	Svinin et al. 2023
	Tremiorchis ranarum (outgroup)	MT218415	India	Euphlyctis cyanophlyctis	Shinad et al. 2021
COI	Glypthelmins staffordi	PX480179	Thailand	Hoplobatrachus rugulosus	This study
	Glypthelmins staffordi	PX480180	Thailand	Hoplobatrachus rugulosus	This study
	Glypthelmins quieta	MZ099629	China	NA	Unpublished
	Glypthelmins tuxtlasensis	HM137630	Mexico	Lithobates vaillanti	Razo-Mendivil and Pérez-Ponce de León 2011
	Glypthelmins brownorumae	HM137628	Mexico	Lithobates brownorum	Razo-Mendivil and Pérez-Ponce de León 2011
	Glypthelmins facioi	HM137626	Costa Rica	Lithobates sp.	Razo-Mendivil and Pérez-Ponce de León 2011
	Glypthelmins pennsylvaniensis	HM137624	USA	Pseudacris crucifer crucifer	Razo-Mendivil and Pérez-Ponce de León 2011
	Glypthelmins rugocaudata	AB818371	Japan	Rana rugosa	Hasegawa et al. 2013
	Plagiorchis koreanus	PP396761	Czech Republic	Ampullaceana balthica (intermediate host)	Kundid et al. 2024
	Plagiorchis muelleri	OR515273	NA	Bat	Kirillova et al 2024
	Plagiorchis mordovii	OR515270	NA	Bat	Kirillova et al 2024
	Plagiorchis neomidis	KJ533435	Slovakia	Lymnaea stagnalis (intermediate host)	Zikmundova et al. 2014
	Plagiorchis maculosus	KJ533428	Czech Republic	Lymnaea stagnalis (intermediate host)	Zikmundova et al. 2014
	Plagiorchis elegans	OP429100	Russia	Lymnaea stagnalis (intermediate host)	Gacad et al. 2023
	Plagiorchis multiglandularis	OP432731	Russia	Lymnaea stagnalis (intermediate host)	Gacad et al. 2023
	Plagiorchis vespertilionis	PP396795	Czech Republic	Ampullaceana balthica (intermediate host)	Kundid et al. 2024
	Haplometrana intestinalis	HM137622	USA	Rana luteiventris	Razo-Mendivil and Pérez-Ponce de León 2011
	Rauschiella tineri	HM137640	Mexico	Leptodactylus melanonotus	Razo-Mendivil and Pérez-Ponce de León 2011
	Choledocystus hepaticus	HM137636	Mexico	Rhinella marina	Razo-Mendivil and Pérez-Ponce de León 2011
	Orientocreadium sp. (outgroup)	OK662969	China	NA	Unpublished
